# Supplementary material for: Three new species of the genus Aporcelaimoides Heyns, 1965 from Vietnam (Nematoda, Dorylaimida, Aporcelaimidae), with an updated taxonomy of the genus
Source: Zookeys. 2015 Aug 6;(516):1–26. doi: 10.3897/zookeys.516.10087 (PMC4547366; doi:10.3897/zookeys.516.10087)
Supplement: XML Treatment for Aporcelaimoides brevistylum [file zookeys.516.10087-treatment1.xml]

<!DOCTYPE tp:taxon-treatment
  PUBLIC "-//TaxonX//DTD Taxonomic Treatment Publishing DTD v0 20100105//EN" "tax-treatment-NSO.dtd">
<tp:taxon-treatment xmlns:tp="http://www.plazi.org/taxpub"><tp:treatment-meta><kwd-group><label>Taxon classification</label><kwd><named-content content-type="kingdom">Animalia</named-content></kwd><kwd><named-content content-type="order">Dorylaimida</named-content></kwd><kwd><named-content content-type="family">Aporcelaimidae</named-content></kwd></kwd-group><mixed-citation publication-type="journal"><person-group><name><surname>Álvarez-Ortega</surname><given-names>Sergio</given-names></name><name><surname>Nguyen</surname><given-names>Thi Anh Duong</given-names></name><name><surname>Abolafia</surname><given-names>Joaquín</given-names></name><name><surname>Vu</surname><given-names>Thi Thanh Tam</given-names></name><name><surname>Peña-Santiago</surname><given-names>Reyes</given-names></name></person-group><article-title>Three new species of the genus <italic><tp:taxon-name><tp:taxon-name-part taxon-name-part-type="genus">Aporcelaimoides</tp:taxon-name-part></tp:taxon-name></italic> Heyns, 1965 from Vietnam (<tp:taxon-name><tp:taxon-name-part taxon-name-part-type="phylum">Nematoda</tp:taxon-name-part></tp:taxon-name>, <tp:taxon-name><tp:taxon-name-part taxon-name-part-type="order">Dorylaimida</tp:taxon-name-part></tp:taxon-name>, <tp:taxon-name><tp:taxon-name-part taxon-name-part-type="family">Aporcelaimidae</tp:taxon-name-part></tp:taxon-name>), with an updated taxonomy of the genus</article-title><source>Zookeys</source><day>6</day><month>8</month><year>2015</year><volume>2015</volume><issue>516</issue><fpage>1</fpage><lpage>26</lpage><pub-id pub-id-type="doi">10.3897/zookeys.516.10087</pub-id></mixed-citation></tp:treatment-meta><tp:nomenclature><tp:taxon-name>
                        <tp:taxon-name-part taxon-name-part-type="genus">Aporcelaimoides</tp:taxon-name-part>
                        <tp:taxon-name-part taxon-name-part-type="species">brevistylum</tp:taxon-name-part>
                        <object-id xmlns:xlink="http://www.w3.org/1999/xlink" content-type="zoobank" xlink:type="simple">http://zoobank.org/0D05FA79-C8FB-46A8-9496-02F6F9D8E6E7</object-id>
                    </tp:taxon-name><tp:taxon-status xmlns:xlink="http://www.w3.org/1999/xlink" xlink:type="simple">sp. n.</tp:taxon-status><xref ref-type="fig" rid="F1">Figs 1</xref><xref ref-type="fig" rid="F2">, 2</xref><xref ref-type="fig" rid="F3">, 3</xref><xref ref-type="fig" rid="F4">, 4A–E</xref></tp:nomenclature><tp:treatment-sec sec-type="material"><title>Material examined.</title><p>Twelve females and fourteen males from two localities, in variable state of preservation.</p></tp:treatment-sec><tp:treatment-sec sec-type="Measurements"><title>Measurements.</title><p>See Table <xref ref-type="table" rid="T1">1</xref>.</p><table-wrap id="T1" position="float" orientation="portrait"><label>Table 1.</label><caption><p>Morphometrics of <italic><tp:taxon-name><tp:taxon-name-part taxon-name-part-type="genus">Aporcelaimoides</tp:taxon-name-part> <tp:taxon-name-part taxon-name-part-type="species">brevistylum</tp:taxon-name-part></tp:taxon-name></italic> sp. n. Measurements in µm (except L, in mm), and in the form: mean ± standard deviation (range).</p></caption><table id="TID0EZ3AG" rules="all"><tbody><tr><th rowspan="1" colspan="1">Population</th><th rowspan="1" colspan="1"/><th rowspan="1" colspan="3">Chu Yang Sin National Park</th><th rowspan="1" colspan="2">Bidoup-Nui Ba National Park</th><th rowspan="1" colspan="2">Total range</th></tr><tr><th rowspan="1" colspan="1"/><th rowspan="1" colspan="1"/><th rowspan="1" colspan="1">Holotype</th><th rowspan="1" colspan="2">Paratypes</th><th rowspan="1" colspan="1"/><th rowspan="1" colspan="1"/><th rowspan="1" colspan="1"/><th rowspan="1" colspan="1"/></tr><tr><td rowspan="1" colspan="1">Character</td><td rowspan="1" colspan="1"><bold>n</bold></td><td rowspan="1" colspan="1">♀</td><td rowspan="1" colspan="1">8♀♀</td><td rowspan="1" colspan="1">10♂♂</td><td rowspan="1" colspan="1">3♀♀</td><td rowspan="1" colspan="1">4♂♂</td><td rowspan="1" colspan="1">12♀♀</td><td rowspan="1" colspan="1">14♂♂</td></tr><tr><td rowspan="1" colspan="1">L</td><td rowspan="1" colspan="1"/><td rowspan="1" colspan="1">2.55</td><td rowspan="1" colspan="1">2.59 ± 0.16 (2.33–2.77)</td><td rowspan="1" colspan="1">2.24 ± 0.18 (1.95–2.60)</td><td rowspan="1" colspan="1">2.77 ± 0.15 (2.60–2.90)</td><td rowspan="1" colspan="1">2.44 ± 0.03 (2.41–2.49)</td><td rowspan="1" colspan="1">2.33–2.90</td><td rowspan="1" colspan="1">1.95–2.60</td></tr><tr><td rowspan="1" colspan="1">a</td><td rowspan="1" colspan="1"/><td rowspan="1" colspan="1">30</td><td rowspan="1" colspan="1">29.2 ± 3.2 (25–33)</td><td rowspan="1" colspan="1">29.0 ± 1.7 (27–32)</td><td rowspan="1" colspan="1">28.4 ± 3.4 (26–32)</td><td rowspan="1" colspan="1">31.8 ± 2.9 (29–35)</td><td rowspan="1" colspan="1">25–33</td><td rowspan="1" colspan="1">27–35</td></tr><tr><td rowspan="1" colspan="1">b</td><td rowspan="1" colspan="1"/><td rowspan="1" colspan="1">3.3</td><td rowspan="1" colspan="1">3.4 (n=1)</td><td rowspan="1" colspan="1">3.3 (n=1)</td><td rowspan="1" colspan="1">3.5 (n=1)</td><td rowspan="1" colspan="1">3.6 ± 0.1 (3.6–3.7)</td><td rowspan="1" colspan="1">3.3–3.5</td><td rowspan="1" colspan="1">3.3–3.7</td></tr><tr><td rowspan="1" colspan="1">c</td><td rowspan="1" colspan="1"/><td rowspan="1" colspan="1">69</td><td rowspan="1" colspan="1">67.8 ± 7.2 (58–76)</td><td rowspan="1" colspan="1">59.2 ± 5.7 (49–67)</td><td rowspan="1" colspan="1">70.6 ± 4.0 (67–75)</td><td rowspan="1" colspan="1">64.8 ± 4.0 (61–69)</td><td rowspan="1" colspan="1">58–76</td><td rowspan="1" colspan="1">49–69</td></tr><tr><td rowspan="1" colspan="1">c’</td><td rowspan="1" colspan="1"/><td rowspan="1" colspan="1">0.6</td><td rowspan="1" colspan="1">0.7 ± 0.1 (0.6–0.8)</td><td rowspan="1" colspan="1">0.7 ± 0.1 (0.6–0.8)</td><td rowspan="1" colspan="1">0.7 ± 0.1 (0.7–0.8)</td><td rowspan="1" colspan="1">0.7 ± 0.0 (0.7–0.8)</td><td rowspan="1" colspan="1">0.6–0.8</td><td rowspan="1" colspan="1">0.6–0.8</td></tr><tr><td rowspan="1" colspan="1">V</td><td rowspan="1" colspan="1"/><td rowspan="1" colspan="1">61</td><td rowspan="1" colspan="1">59.0 ± 2.3 (55–63)</td><td rowspan="1" colspan="1">-</td><td rowspan="1" colspan="1">60.0 ± 1.0 (59–61)</td><td rowspan="1" colspan="1">-</td><td rowspan="1" colspan="1">55–63</td><td rowspan="1" colspan="1">-</td></tr><tr><td rowspan="1" colspan="1">Lip region diam.</td><td rowspan="1" colspan="1"/><td rowspan="1" colspan="1">18</td><td rowspan="1" colspan="1">17.4 ± 0.5 (17–18)</td><td rowspan="1" colspan="1">16.8 ± 0.2 (17–17)</td><td rowspan="1" colspan="1">17.0 ± 0.5 (17–18)</td><td rowspan="1" colspan="1">17.5 ± 0.0 (18–18)</td><td rowspan="1" colspan="1">17–18</td><td rowspan="1" colspan="1">17–18</td></tr><tr><td rowspan="1" colspan="1">Mural odontostyle length at ventral side</td><td rowspan="1" colspan="1"/><td rowspan="1" colspan="1">13</td><td rowspan="1" colspan="1">12.0 ± 0.6 (11–13)</td><td rowspan="1" colspan="1">11.8 ± 0.3 (11–12)</td><td rowspan="1" colspan="1">12.9 ± 0.7 (13–14)</td><td rowspan="1" colspan="1">11.4 ± 0.3 (11–12)</td><td rowspan="1" colspan="1">11–14</td><td rowspan="1" colspan="1">11–12</td></tr><tr><td rowspan="1" colspan="1">Mural odontostyle length at dorsal side</td><td rowspan="1" colspan="1"/><td rowspan="1" colspan="1">15</td><td rowspan="1" colspan="1">13.9 ± 0.5 (13–14)</td><td rowspan="1" colspan="1">13.5 ± 0.4 (13–14)</td><td rowspan="1" colspan="1">15.2 ± 1.2 (14–17)</td><td rowspan="1" colspan="1">13.4 ± 0.2 (13–13)</td><td rowspan="1" colspan="1">13–17</td><td rowspan="1" colspan="1">13–14</td></tr><tr><td rowspan="1" colspan="1">Odontophore length</td><td rowspan="1" colspan="1"/><td rowspan="1" colspan="1">49</td><td rowspan="1" colspan="1">47.8 ± 2.1 (44–50)</td><td rowspan="1" colspan="1">45.7 ± 2.0 (43–49)</td><td rowspan="1" colspan="1">48.4 ± 1.8 (46–50)</td><td rowspan="1" colspan="1">45.9 ± 1.1 (45–48)</td><td rowspan="1" colspan="1">44–50</td><td rowspan="1" colspan="1">43–49</td></tr><tr><td rowspan="1" colspan="1">Guiding ring from ant. end</td><td rowspan="1" colspan="1"/><td rowspan="1" colspan="1">11</td><td rowspan="1" colspan="1">12.1 ± 0.3 (12–13)</td><td rowspan="1" colspan="1">11.0 ± 0.7 (10–12)</td><td rowspan="1" colspan="1">12.5 ± 0.3 (12–13)</td><td rowspan="1" colspan="1">11.3 ± 0.2 (11–12)</td><td rowspan="1" colspan="1">11–13</td><td rowspan="1" colspan="1">10–12</td></tr><tr><td rowspan="1" colspan="1">Neck length</td><td rowspan="1" colspan="1"/><td rowspan="1" colspan="1">767</td><td rowspan="1" colspan="1">695 (n=1)</td><td rowspan="1" colspan="1">663 (n=1)</td><td rowspan="1" colspan="1">740 (n=1)</td><td rowspan="1" colspan="1">677 ± 11 (664–685)</td><td rowspan="1" colspan="1">695–767</td><td rowspan="1" colspan="1">663–685</td></tr><tr><td rowspan="1" colspan="1">Pharyngeal expansion length</td><td rowspan="1" colspan="1"/><td rowspan="1" colspan="1">508</td><td rowspan="1" colspan="1">405 (n=1)</td><td rowspan="1" colspan="1">389 (n=1)</td><td rowspan="1" colspan="1">458 (n=1)</td><td rowspan="1" colspan="1">402 ± 13 (387–412)</td><td rowspan="1" colspan="1">405–508</td><td rowspan="1" colspan="1">387–412</td></tr><tr><td rowspan="1" colspan="1">Diam. at neck base</td><td rowspan="1" colspan="1"/><td rowspan="1" colspan="1">71</td><td rowspan="1" colspan="1">81.5 ± 9.5 (70–96)</td><td rowspan="1" colspan="1">72.6 ± 9.9 (56–85)</td><td rowspan="1" colspan="1">81, 88 (n=2)</td><td rowspan="1" colspan="1">74.7 ± 2.5 (73–77)</td><td rowspan="1" colspan="1">70–96</td><td rowspan="1" colspan="1">56–85</td></tr><tr><td rowspan="1" colspan="1">at midbody</td><td rowspan="1" colspan="1"/><td rowspan="1" colspan="1">85</td><td rowspan="1" colspan="1">89.2 ± 10.8 (72–106)</td><td rowspan="1" colspan="1">77.4 ± 7.1 (66–88)</td><td rowspan="1" colspan="1">99.0 ± 16.0 (81–109)</td><td rowspan="1" colspan="1">77.4 ± 6.9 (69–84)</td><td rowspan="1" colspan="1">72–109</td><td rowspan="1" colspan="1">66–88</td></tr><tr><td rowspan="1" colspan="1">at anus</td><td rowspan="1" colspan="1"/><td rowspan="1" colspan="1">57</td><td rowspan="1" colspan="1">58.0 ± 3.0 (54–63)</td><td rowspan="1" colspan="1">53.7 ± 2.7 (49–58)</td><td rowspan="1" colspan="1">53.3 ± 2.0 (52–56)</td><td rowspan="1" colspan="1">51.7 ± 2.0 (49–53)</td><td rowspan="1" colspan="1">52–63</td><td rowspan="1" colspan="1">49–58</td></tr><tr><td rowspan="1" colspan="1">Prerectum length</td><td rowspan="1" colspan="1"/><td rowspan="1" colspan="1">134</td><td rowspan="1" colspan="1">128.1 ± 15.7 (111–149)</td><td rowspan="1" colspan="1">177 ± 27 (149–218)</td><td rowspan="1" colspan="1">131 (n=1)</td><td rowspan="1" colspan="1">199 ± 33 (166–232)</td><td rowspan="1" colspan="1">111–149</td><td rowspan="1" colspan="1">149–232</td></tr><tr><td rowspan="1" colspan="1">Rectum/cloaca length</td><td rowspan="1" colspan="1"/><td rowspan="1" colspan="1">63</td><td rowspan="1" colspan="1">61.1 ± 3.9 (55–65)</td><td rowspan="1" colspan="1">62.7 ± 5.3 (56–70)</td><td rowspan="1" colspan="1">62.1 ± 1.0 (61–63)</td><td rowspan="1" colspan="1">62.7 ± 1.9 (61–65)</td><td rowspan="1" colspan="1">55–65</td><td rowspan="1" colspan="1">56–70</td></tr><tr><td rowspan="1" colspan="1">Tail length</td><td rowspan="1" colspan="1"/><td rowspan="1" colspan="1">37</td><td rowspan="1" colspan="1">38.9 ± 3.5 (35–46)</td><td rowspan="1" colspan="1">38.0 ± 2.7 (34–42)</td><td rowspan="1" colspan="1">39.3 ± 2.1 (38–42)</td><td rowspan="1" colspan="1">37.9 ± 1.9 (36–40)</td><td rowspan="1" colspan="1">35–46</td><td rowspan="1" colspan="1">34–42</td></tr><tr><td rowspan="1" colspan="1">Spicule length</td><td rowspan="1" colspan="1"/><td rowspan="1" colspan="1">-</td><td rowspan="1" colspan="1">-</td><td rowspan="1" colspan="1">79.6 ± 5.3 (67–86)</td><td rowspan="1" colspan="1">-</td><td rowspan="1" colspan="1">82.0 ± 2.9 (80–85)</td><td rowspan="1" colspan="1">-</td><td rowspan="1" colspan="1">67–86</td></tr><tr><td rowspan="1" colspan="1">Ventromedian supplements</td><td rowspan="1" colspan="1"/><td rowspan="1" colspan="1">-</td><td rowspan="1" colspan="1">-</td><td rowspan="1" colspan="1">1.0 ± 0.0 (1–1)</td><td rowspan="1" colspan="1">-</td><td rowspan="1" colspan="1">1.0 ± 0.0 (1–1)</td><td rowspan="1" colspan="1">-</td><td rowspan="1" colspan="1">1–1</td></tr></tbody></table></table-wrap></tp:treatment-sec><tp:treatment-sec sec-type="Description"><title>Description.</title><p><italic>Adult</italic>. Moderately slender to slender nematodes of medium size, 1.95–2.90 mm long. Body cylindrical, distinctly tapering towards the anterior end, less so towards the posterior one because the caudal region is rounded. Habitus regularly (often strongly) curved ventrad after fixation, usually spiral-shaped. Cuticle three-layered, especially distinguishable at caudal region, where it consists of thinner outer layer bearing very fine transverse striation through the entire body, thicker intermediate layer with radial striation and thin inner layer; thickness 3–5 µm at anterior region, 4–7 µm in mid-body and 9.0–12.5 µm on tail. Lateral chord 8–20 µm wide at mid-body, occupying one-eighth to less than one-fifth (12–18%) of mid-body diameter. Three ventral and three dorsal body pores are usually present at level of mural odontostyle-odontophore, their corresponding ducts appearing especially thickened beneath intermediate cuticle layer. Lip region offset by deep constriction, 2.7–3.3 times as wide as high and one-fifth to two-sevenths (18–30%) of body diameter at neck base; lips (under SEM) amalgamated; labial papillae button-like, very perceptible and protruding under LM, surrounded by a ring-like annulus (occasionally two annuli), the inner ones at the margin of oral field; cephalic papillae larger than the labial ones, with an oval transverse slit; oral aperture a dorso-ventral, slightly hexagonal orifice, the lip region hence showing a biradial symmetry. Amphid fovea cup-shaped, its opening occupying 9–11 µm or one-half to two-thirds (52–64%) of lip region diameter. Cheilostom nearly cylindrical, lacking any differentiation. Mural odontostyle attached subventrally and comparatively short, 4.1–5.4 times as long as wide, 0.6–0.8 times as long as lip region diameter, and 0.43–0.61% of body length; aperture 8–9 µm long or up to five-sevenths (62–71%) its length. Guiding ring simple, somewhat plicate, at 0.6–0.8 lip region diameters from anterior end. Odontophore linear, rod-like, 3.4–4.2 times the mural odontostyle length. Anterior region of pharynx enlarging very gradually; basal expansion 9.5–12.6 times as long as wide, 4.6–7.2 times as long as body diameter, and occupying 58–66% of total neck length; gland nuclei obscure in most specimens examined, DN = 50 (n=1) and S<sub>2</sub>N = 84 (n=1). Nerve ring located at 154–185 µm from anterior end or 21–26% of total neck length. Cardia rounded conoid, 10–14 × 14–18 µm; a ring-like structure is present surrounding its junction to pharyngeal base. Tail short and rounded; inner core with irregular shape at tail end. Caudal pores two pairs, one lateral, another sub-lateral.</p><p><italic>Female</italic>. Genital system didelphic-amphidelphic, with both branches almost equally and well developed, the anterior 207–254 µm long or 9–10% of body length and the posterior 233–300 µm long or 9–13% of body length. Ovaries moderately sized, usually not surpassing the sphincter level, the anterior 95–365 µm, the posterior 106–316 µm long; oocytes arranged first in two or more rows, then in a single row. Oviduct 96–124 µm long or 1.0–1.4 times the corresponding body diameter, and consisting of a slender part with prismatic cells and a well developed <italic>pars dilatata</italic> bearing wide lumen that often containing sperm cells inside. Oviduct-uterus junction marked by a sphincter. Uterus a short, simple, tube-like structure 85–182 µm long or 1.0–2.1 times the corresponding body diameter, most specimens with abundant sperm cells inside. Uterine eggs ovoid, 153 (n=1) × 79, 85 (n=2) µm, 1.8 (n=1) times as long as wide. Vagina extending inwards 43–57 µm or four-ninths to two-thirds (45–65%) of body diameter: <italic>pars proximalis</italic> 32–44 × 28–34 µm, with somewhat sigmoid walls and surrounded by weak musculature; <italic>pars refringens</italic> absent; and <italic>pars distalis</italic> well developed, 11–14 µm long. Vulva a post-equatorial transverse slit. Prerectum 1.8–2.6, rectum 1.0–1.2 anal body diameters long.</p><p><italic>Male</italic>. Genital system diorchic, with opposite testes. In addition to the ad-cloacal pair, situated at 15–20 µm from cloacal aperture, there is only one ventromedian supplement located out the range of spicules, at 48, 58 (n=2) µm from ad-cloacal pair. Spicules distinctly robust and massive, especially in its posterior half, 3.4–4.6 times its maximum width, 1.2–1.7 times the body diameter at level of the cloacal aperture: dorsal contour regularly convex, ventral contour very weakly concave, with shallow or weak hump and hollow; curvature 126–142°; head occupying 7–21% of spicule total length, its dorsal contour conspicuously curved at its anterior end and longer than the ventral one, which is short and straight; median piece 7.2–10.9 times as long as wide, occupying 35–50% of spicule maximum width, reaching the posterior tip; posterior end 5–9 µm wide. Lateral guiding pieces 13–17 µm long, 3.5–5.1 times as long as wide. Prerectum 2.9–4.4, cloaca 1.1–1.3 the corresponding body widths long.</p><fig id="F1" position="float" orientation="portrait"><label>Figure 1.</label><caption><p><italic><tp:taxon-name><tp:taxon-name-part taxon-name-part-type="genus">Aporcelaimoides</tp:taxon-name-part> <tp:taxon-name-part taxon-name-part-type="species">brevistylum</tp:taxon-name-part></tp:taxon-name></italic> sp. n. (Line drawing). <bold>A</bold> Lip region in surface, lateral view <bold>B</bold> Anterior region in median lateral view <bold>C</bold> Neck <bold>D</bold> Female, anterior genital branch and vagina <bold>E</bold> Vagina <bold>F</bold> Male, posterior body region <bold>G</bold> Spicule <bold>H</bold> Lateral guiding piece <bold>I</bold> Female, posterior body region <bold>J</bold> Female, entire <bold>K</bold> Male, entire.</p></caption><graphic xmlns:xlink="http://www.w3.org/1999/xlink" xlink:href="zookeys-516-001-g001.jpg" position="float" orientation="portrait" xlink:type="simple" id="oo_48967.jpg"/></fig><fig id="F2" position="float" orientation="portrait"><label>Figure 2.</label><caption><p><italic><tp:taxon-name><tp:taxon-name-part taxon-name-part-type="genus">Aporcelaimoides</tp:taxon-name-part> <tp:taxon-name-part taxon-name-part-type="species">brevistylum</tp:taxon-name-part></tp:taxon-name></italic> sp. n. (LM, type population). <bold>A</bold> Anterior region in surface, lateral view <bold>B, E</bold> Anterior region in median, lateral view <bold>C, D</bold> Uterus, containing sperm cells inside <bold>F</bold> Pharyngo-intestinal junction <bold>G</bold> Vagina <bold>H</bold> Spicule <bold>I, M</bold> Male, caudal region <bold>J</bold> Male, posterior body region <bold>K</bold> Female, posterior body region <bold>L, N</bold> Female, caudal region. Scale bars: 10 µm (<bold>A, B, E, H, I</bold>); 20 µm (<bold>C, D, F, G, J–N</bold>).</p></caption><graphic xmlns:xlink="http://www.w3.org/1999/xlink" xlink:href="zookeys-516-001-g002.jpg" position="float" orientation="portrait" xlink:type="simple" id="oo_48968.jpg"/></fig><fig id="F3" position="float" orientation="portrait"><label>Figure 3.</label><caption><p><italic><tp:taxon-name><tp:taxon-name-part taxon-name-part-type="genus">Aporcelaimoides</tp:taxon-name-part> <tp:taxon-name-part taxon-name-part-type="species">brevistylum</tp:taxon-name-part></tp:taxon-name></italic> sp. n. (LM, other population). <bold>A</bold> Anterior region in surface, lateral view <bold>B, E</bold> Anterior region in median, lateral view <bold>C</bold> Pharyngo-intestinal junction <bold>D</bold> Pharyngeal expansion <bold>F</bold> Female, posterior body region <bold>G</bold> Male, caudal region <bold>H</bold> Spicules <bold>I</bold> Female, caudal region. (Scale bars: 10 µm (<bold>A, B, E, G, H</bold>); 20 µm (<bold>C, F, I</bold>); 50 µm (<bold>D</bold>).</p></caption><graphic xmlns:xlink="http://www.w3.org/1999/xlink" xlink:href="zookeys-516-001-g003.jpg" position="float" orientation="portrait" xlink:type="simple" id="oo_48969.jpg"/></fig><fig id="F4" position="float" orientation="portrait"><label>Figure 4.</label><caption><p><italic><tp:taxon-name><tp:taxon-name-part taxon-name-part-type="genus">Aporcelaimoides</tp:taxon-name-part> <tp:taxon-name-part taxon-name-part-type="species">brevistylum</tp:taxon-name-part></tp:taxon-name></italic> sp. n. <bold>A–E</bold> and <italic><tp:taxon-name><tp:taxon-name-part taxon-name-part-type="genus">Aporcelaimoides</tp:taxon-name-part> <tp:taxon-name-part taxon-name-part-type="species">silvaticum</tp:taxon-name-part></tp:taxon-name></italic> sp. n. <bold>F–I</bold> (SEM, juvenile). <bold>A, C, F</bold> Lip region in ventral view <bold>B, G, H</bold> Lip region in face view <bold>D, E, I</bold> Caudal region in lateral (<bold>D</bold>) or subventral (<bold>E, F</bold>) view. Scale bars: 2 µm (<bold>A–C, F–H</bold>); 5 µm (<bold>D, E, I</bold>).</p></caption><graphic xmlns:xlink="http://www.w3.org/1999/xlink" xlink:href="zookeys-516-001-g004.jpg" position="float" orientation="portrait" xlink:type="simple" id="oo_48970.jpg"/></fig><!--PageBreak--></tp:treatment-sec><tp:treatment-sec sec-type="Diagnosis"><title>Diagnosis.</title><p>The new species is characterized by its body 1.95–2.90 mm long, lip region offset by deep constriction and 17–18 µm broad, ventral side of mural odontostyle 11–14 µm with aperture occupying 62–71% of its length, neck 663–767 µm long, pharyngeal expansion 387–508 µm long or occupying 58–66% of total neck length, uterus a simple tube and 85–182 µm long or 1.0–2.1 times the corresponding body diameter, <italic>pars refringens vaginae</italic> absent, <italic>V</italic> = 55–63, female tail short and rounded (35–46 µm, <italic>c</italic> = 58–76, <italic>c</italic>’ = 0.6–0.8), male tail similar to that of female (34–42 µm, <italic>c</italic> = 49–69, <italic>c</italic>’ = 0.6–0.8), spicules 67–86 µm long, and one ventromedian supplement bearing hiatus.</p></tp:treatment-sec><tp:treatment-sec sec-type="Relationships"><title>Relationships.</title><p>In having short mural odontostyle (11–14 µm at its ventral side) and <italic>pars refringens vaginae</italic> absent, the new species is morphologically close to <italic><tp:taxon-name><tp:taxon-name-part taxon-name-part-type="genus">Aporcelaimoides</tp:taxon-name-part> <tp:taxon-name-part taxon-name-part-type="species">californicum</tp:taxon-name-part></tp:taxon-name></italic> Heyns, 1965 and <italic><tp:taxon-name><tp:taxon-name-part taxon-name-part-type="genus">Aporcelaimoides</tp:taxon-name-part> <tp:taxon-name-part taxon-name-part-type="species">probulbum</tp:taxon-name-part></tp:taxon-name></italic> Heyns, 1965, but it can be distinguished from both species in its smaller (<italic>L</italic> = 1.95–2.90 <italic>vs</italic> <italic>L</italic> = more than 3) and less slender (<italic>a</italic> = 25–35 <italic>vs</italic> <italic>a</italic> ≥ 41) body. Besides, <italic><tp:taxon-name><tp:taxon-name-part taxon-name-part-type="genus">Aporcelaimoides</tp:taxon-name-part> <tp:taxon-name-part taxon-name-part-type="species">brevistylum</tp:taxon-name-part></tp:taxon-name></italic> sp. n. differs from <italic><tp:taxon-name><tp:taxon-name-part taxon-name-part-type="genus">Aporcelaimoides</tp:taxon-name-part> <tp:taxon-name-part taxon-name-part-type="species">californicum</tp:taxon-name-part></tp:taxon-name></italic> in its comparatively longer neck (<italic>b</italic> = 3.3–3.7 <italic>vs</italic> <italic>b</italic> = 7.6), larger mural odontostyle aperture (occupying 62–71% <italic>vs</italic> one-half of its length), more posterior vulva (<italic>V</italic> = 55–63 <italic>vs</italic> <italic>V</italic> = 51), shorter uterus (85–182 µm or 1.0–2.1 times the corresponding body diameter <!--PageBreak--><!--PageBreak--><italic>vs</italic> about 430 µm long or about 5.3 times the corresponding body diameter), comparatively shorter female tail (<italic>c</italic> = 58–76, <italic>c</italic>’ = 0.6–0.8 <italic>vs</italic> <italic>c</italic> = 126, <italic>c</italic>’ = 1.0), and male present (<italic>vs</italic> absent). And from <italic><tp:taxon-name><tp:taxon-name-part taxon-name-part-type="genus">Aporcelaimoides</tp:taxon-name-part> <tp:taxon-name-part taxon-name-part-type="species">probulbum</tp:taxon-name-part></tp:taxon-name></italic> in its shorter neck (663–767 µm, <italic>b</italic> = 3.3–3.7 <italic>vs</italic> 883–1011 µm, <italic>b</italic> = 3.9–5.2), narrower lip region (17–18 <italic>vs</italic> about 21 µm), and comparatively longer tail (<italic>c</italic> = 49–76 <italic>vs</italic> <italic>c</italic> = 75–127).</p><p>Moreover, in having short mural odontostyle (11–14 µm at its ventral side) the new species resembles <italic><tp:taxon-name><tp:taxon-name-part taxon-name-part-type="genus">Aporcelaimoides</tp:taxon-name-part> <tp:taxon-name-part taxon-name-part-type="species">haguei</tp:taxon-name-part></tp:taxon-name></italic> (Hunt, 1978), comb. n., but it differs in its smaller general size (<italic>L</italic> = 1.95–2.90 and neck 663–767 µm long <italic>vs</italic> <italic>L</italic> = 4.67–5.42 and neck 1172–1178 µm long), less slender body (<italic>a</italic> = 25–35 <italic>vs</italic> <italic>a</italic> = 52–62), absence (<italic>vs</italic> presence of rows of minute denticles on stomatal wall, indeed a very relevant feature), <italic>pars refringens vaginae</italic> absent (<italic>vs</italic> present), comparatively longer female tail (<italic>c</italic> = 49–76 <italic>vs</italic> <italic>c</italic> = 99–118), and male present (<italic>vs</italic> absent).</p><!--PageBreak--></tp:treatment-sec><tp:treatment-sec sec-type="Type locality and habitat"><title>Type locality and habitat.</title><p>Vietnam, Dak Lak province, Chu Yang Sin National Park, where it was collected from soil of a pristine forest in October 2012.</p></tp:treatment-sec><tp:treatment-sec sec-type="Other locality and habitat"><title>Other locality and habitat.</title><p>Vietnam, Lam Dong Province, Bidoup-Nui Ba National Park, from soil of a pristine forest, collected in June 2013.</p></tp:treatment-sec><tp:treatment-sec sec-type="type material"><title>Type material.</title><p>Female holotype and seven female and nine male paratypes deposited in the nematode collection of the University of Jaén, Spain. One female and one male paratypes deposited in the nematode collection of the Institute of Ecology and Biological Resources, Vietnam.</p></tp:treatment-sec><tp:treatment-sec sec-type="Etymology"><title>Etymology.</title><p>The specific epithet is a compound Latin term referring to the short mural odontostyle that characterizes this species.</p></tp:treatment-sec><tp:treatment-sec sec-type="Remarks"><title>Remarks.</title><p>The two populations examined are very similar in their morphological features and morphometrics, but some minor differences have been also noted, which are herein regarded as intraspecific variation. Thus, the population from Dak Lak province shows a shorter mural odontostyle (ventral side 11–13 <italic>vs</italic> 13–14 µm, dorsal side 13–14 <italic>vs</italic> 14–17 µm, in females) and comparatively longer neck (<italic>b</italic> = 3.3–3.4 <italic>vs</italic> <italic>b</italic> = 3.5–3.7).</p></tp:treatment-sec></tp:taxon-treatment>
